# Supplementary material for: Patients with Severe Trauma Having an Injury Severity Score of 24 and above Develop Nutritional Disorders
Source: Diagnostics (Basel). 2024 Jun 20;14(12):1307. doi: 10.3390/diagnostics14121307 (PMC11202517; doi:10.3390/diagnostics14121307)
Supplement: Supplementary file 1 [file diagnostics-14-01307-s001.zip]

Archive with 3 entries (3 files):
- diagnostics-3021796-supplementary/FigS1, FigS2a,b 240608JY.pptx
- diagnostics-3021796-supplementary/Table S1 Trauma site 240608JY.pdf
- diagnostics-3021796-supplementary/Table S2 Surgcal and Non-Surgical 240608JY.pdf
